# Supplementary material for: The Reduction of the Combined Effects of Aflatoxin and Ochratoxin A in Piglet Livers and Kidneys by Dietary Antioxidants
Source: Toxins (Basel). 2021 Sep 13;13(9):648. doi: 10.3390/toxins13090648 (PMC8472784; doi:10.3390/toxins13090648)
Supplement: Supplementary file 1 [file toxins-13-00648-s001.zip]

Archive with 1 entries (1 files):
- toxins-1366525-SI.pdf
